# Supplementary material for: Spatial Olfactory Memory and Spatial Olfactory Navigation, Assessed with a Variant of Corsi Test, Is Modulated by Gender and Sporty Activity
Source: Brain Sci. 2022 Aug 19;12(8):1108. doi: 10.3390/brainsci12081108 (PMC9406228; doi:10.3390/brainsci12081108)
Supplement: Supplementary file 1 [file brainsci-12-01108-s001.zip]

Archive with 3 entries (3 files):
- Video S1 CBTT.mp4
- Video S2 OCBTT.mp4
- Video S3 SOCBTT.mp4
